# Supplementary material for: Does Shiga Toxin-Producing Escherichia coli and Listeria monocytogenes Contribute Significantly to the Burden of Antimicrobial Resistance in Uruguay?
Source: Front Vet Sci. 2020 Nov 6;7:583930. doi: 10.3389/fvets.2020.583930 (PMC7677299; doi:10.3389/fvets.2020.583930)
Supplement: Supplementary file 3 [file Table_3.XLSX]

## Sheet: Hoja1
Pathogen	Isolate	BioSample	SRA
L.monocytogenes	ULm_1	SAMN12783915	SRS5785005
L.monocytogenes	ULm_2	SAMN15671219	SRS7109279
L.monocytogenes	Ulm_3	SAMN12783861	SRS5785010
L.monocytogenes	Ulm_4	SAMN12783859	SRS5785013
L.monocytogenes	Ulm_5	SAMN12783918	SRS5785012
L.monocytogenes	Ulm_6	SAMN12783901	SRS5785007
L.monocytogenes	Ulm_7	SAMN12783967	SRS5785017
L.monocytogenes	Ulm_8	SAMN12783938	SRS5785006
L.monocytogenes	Ulm_10	SAMN12783897	SRS5785015
L.monocytogenes	Ulm_11	SAMN12783840	SRS5785008
L.monocytogenes	Ulm_13	SAMN12783970	SRS5785009
L.monocytogenes	Ulm_15	SAMN12784257	SRS5785024
L.monocytogenes	Ulm_16	SAMN12822781	SRS5784954
L.monocytogenes	Ulm_21	SAMN12783872	SRS5784973
L.monocytogenes	Ulm_24	SAMN12784273	SRS5785020
L.monocytogenes	Ulm_26	SAMN12783993	SRS5785014
L.monocytogenes	Ulm_29	SAMN12784250	SRS5785021
L.monocytogenes	Ulm_30	SAMN12783899	SRS5784992
L.monocytogenes	Ulm_31	SAMN12783980	SRS5785019
L.monocytogenes	Ulm_33	SAMN15640033	SRS7083422
L.monocytogenes	Ulm_35	SAMN12784252	SRS5785022
L.monocytogenes	Ulm_45	SAMN12822699	SRS5784959
L.monocytogenes	Ulm_46	SAMN12784259	SRS5784994
L.monocytogenes	Ulm_47	SAMN12822704	SRS5784957
L.monocytogenes	Ulm_49	SAMN12822632	SRS5784953
L.monocytogenes	Ulm_50	SAMN12783986	SRS5784998
L.monocytogenes	Ulm_57	SAMN12783987	SRS5784993
L.monocytogenes	Ulm_58	SAMN12783743	SRS5785002
L.monocytogenes	Ulm_64	SAMN12783976	SRS5784983
L.monocytogenes	Ulm_67	SAMN12783731	SRS5784967
L.monocytogenes	Ulm_70	SAMN12783976	SRS5784983
L.monocytogenes	Ulm_71	SAMN12783953	SRS5784999
L.monocytogenes	Ulm_72	SAMN12783747	SRS5784977
L.monocytogenes	Ulm_74	SAMN12783733	SRS5784972
L.monocytogenes	Ulm_75	SAMN12783742	SRS5784966
L.monocytogenes	Ulm_77	SAMN12783898	SRS5417962
L.monocytogenes	Ulm_78	SAMN12784310	SRS5417963
L.monocytogenes	Ulm_79	SAMN12822628	SRS5785025
L.monocytogenes	Ulm_90	SAMN12783738	SRS5417958
L.monocytogenes	Ulm_93	SAMN12784438	SRS5417965
L.monocytogenes	Ulm_94	SAMN12783739	SRS5417957
L.monocytogenes	Ulm_95	SAMN12784448	SRS5417967
L.monocytogenes	Ulm_116	SAMN15671220	SRS7109280
L.monocytogenes	Ulm_117	SAMN15671221	SRS7109281
L.monocytogenes	Ulm_119	SAMN15671222	SRS7109282
L.monocytogenes	Ulm_120	SAMN15671223	SRS7109274
L.monocytogenes	Ulm_125	SAMN15671224	SRS7109275
L.monocytogenes	Ulm_126	SAMN15671225	SRS7109276
L.monocytogenes	Ulm_133	SAMN15671227	SRS7109277
L.monocytogenes	Ulm_134	SAMN15671227	SRS7109278
Escherichia coli	USTEC_7	SAMN15641327	SRR12346095
Escherichia coli	USTEC_24	SAMN15641326	SRR12346096
Escherichia coli	USTEC_50	SAMN15641325	SRR12346097
